# Supplementary material for: Tailoring the Luminescence Properties of Silver Clusters Confined in Faujasite Zeolite through Framework Modification
Source: Materials (Basel). 2022 Oct 23;15(21):7431. doi: 10.3390/ma15217431 (PMC9657907; doi:10.3390/ma15217431)
Supplement: Supplementary file 1 [file materials-15-07431-s001.zip]

Archive with 1 entries (1 files):
- materials-1954743-supplementary.pdf
